# Supplementary material for: Facilitations in the Clinical Diagnosis of Human Scabies through the Use of Ultraviolet Light (UV-Scab Scanning): A Case-Series Study
Source: Trop Med Infect Dis. 2022 Dec 8;7(12):422. doi: 10.3390/tropicalmed7120422 (PMC9785351; doi:10.3390/tropicalmed7120422)
Supplement: Supplementary file 1 [file tropicalmed-07-00422-s001.zip]

Archive with 1 entries (1 files):
- tropicalmed-1984034-supplementary.pdf
